# Supplementary material for: Genetic and Methylome Variation in Turkish Brachypodium Distachyon Accessions Differentiate Two Geographically Distinct Subpopulations
Source: Int J Mol Sci. 2020 Sep 13;21(18):6700. doi: 10.3390/ijms21186700 (PMC7556024; doi:10.3390/ijms21186700)
Supplement: Supplementary file 1 [file ijms-21-06700-s001.zip]

Archive with 2 entries (2 files):
- ijms-21-06700-supplementary figures.pdf
- ijms-21-06700-supplementary tables.xlsx
