# Supplementary material for: Genetic and Methylome Variation in Turkish Brachypodium Distachyon Accessions Differentiate Two Geographically Distinct Subpopulations
Source: Int J Mol Sci. 2020 Sep 13;21(18):6700. doi: 10.3390/ijms21186700 (PMC7556024; doi:10.3390/ijms21186700)
Supplement: Supplementary file 1 [file ijms-21-06700-s001.zip › ijms-21-06700-supplementary tables.xlsx]

## Sheet: Table S1
Supplementary Materials
Article Title: Genetic and Methylome Variation in Turkish Brachypodium Distachyon Accessions Differentiate Two Geographically Distinct Subpopulations
Authors: Aleksandra Skalska, Christoph Stritt, Michele Wyler, Hefin W. Williams, Martin Vickers, Jiwan Han, Metin Tuna, Gulsemin Savas Tuna, Karolina Susek, Martin Swain, Rafał K. Wóycicki, Saurabh Chaudhary, Fiona Corke, John H. Doonan, Anne C. Roulin, Robert Hasterok and Luis A. J. Mur
The following Supplementary Materials are available for this article:
Supplementary Tables
Table S1. Classification of Brachypodium accessions used in this study.
Accession	Source of genomic information	Geographical origin	Genotype	Designated Turkish subpopulations
ABR2	Gordon et al. 2017	France	S+	NA
ABR3	Gordon et al. 2017	Spain	S+	NA
ABR4	Gordon et al. 2017	Spain	S+	NA		KEY:
ABR5	Gordon et al. 2017	Spain	S+	NA
ABR6	Gordon et al. 2017	Spain	S+	NA		T+ = Turkish accessions as defined by Gordon et al. 2017
ABR7	Gordon et al. 2017	Spain	S+	NA		S+ = Spanish accessions as defined by Gordon et al. 2017
ABR9	Gordon et al. 2017	Slovenia	EDF+	NA		EDF+ = Extremely Delayed Flowering phenotype as defined by Gordon et al. 2017
Adi-10	Gordon et al. 2017	Turkey	T+	central		central subpopulation as defined in this study (purple cell; see Figure 1)
Adi-12	Gordon et al. 2017	Turkey	T+	central		coastal subpopulation as defined in this study (yellow cell; see Figure 1)
Adi-2	Gordon et al. 2017	Turkey	T+	central		NA = not applicable
Arn1	Gordon et al. 2017	Spain	admixed	NA
Bd1-1	Gordon et al. 2017	Turkey	EDF+	coastal
Bd18-1	Gordon et al. 2017	Turkey	T+	central
Bd2-3	Gordon et al. 2017	Iraq	T+	NA
Bd21-3	Gordon et al. 2017	Iraq	T+	NA
Bd29-1	Gordon et al. 2017	Ukraine	EDF+	NA
Bd3-1	Gordon et al. 2017	Iraq	T+	NA
Bd30-1	Gordon et al. 2017	Spain	S+	NA
BdTR10C	Gordon et al. 2017	Turkey	T+	central
BdTR11A	Gordon et al. 2017	Turkey	T+	central
BdTR11G	Gordon et al. 2017	Turkey	T+	central
BdTR11I	Gordon et al. 2017	Turkey	T+	central
BdTR12c	Gordon et al. 2017	Turkey	T+	central
BdTR13a	Gordon et al. 2017	Turkey	T+	central
BdTR13C	Gordon et al. 2017	Turkey	T+	central
BdTR1i	Gordon et al. 2017	Turkey	T+	central
BdTR2B	Gordon et al. 2017	Turkey	T+	central
BdTR2G	Gordon et al. 2017	Turkey	T+	central
BdTR3C	Gordon et al. 2017	Turkey	T+	central
BdTR5I	Gordon et al. 2017	Turkey	T+	central
BdTR7a	Gordon et al. 2017	Turkey	EDF+	coastal
BdTR8i	Gordon et al. 2017	Turkey	EDF+	coastal
BdTR9K	Gordon et al. 2017	Turkey	T+	central
Bis-1	Gordon et al. 2017	Turkey	T+	central
Foz1	Gordon et al. 2017	Spain	S+	NA
Gaz-8	Gordon et al. 2017	Spain	T+	NA
Jer1	Gordon et al. 2017	Spain	S+	NA
Kah-1	Gordon et al. 2017	Spain	T+	NA
Kah-5	Gordon et al. 2017	Spain	T+	NA
Koz-1	Gordon et al. 2017	Spain	T+	NA
Koz-3	Gordon et al. 2017	Spain	T+	NA
Luc1	Gordon et al. 2017	Spain	S+	NA
Mig3	Gordon et al. 2017	Spain	S+	NA
Mon3	Gordon et al. 2017	Spain	admixed	NA
Mur1	Gordon et al. 2017	Spain	S+	NA
Per1	Gordon et al. 2017	Spain	S+	NA
RON2	Gordon et al. 2017	Spain	S+	NA
S8iiC	Gordon et al. 2017	Spain	S+	NA
Sig2	Gordon et al. 2017	Spain	S+	NA
Tek-2	Gordon et al. 2017	Turkey	EDF+	NA
Tek-4	Gordon et al. 2017	Turkey	EDF+	NA
Uni2	Gordon et al. 2017	Spain	S+	NA
1a_29_12	This study	Turkey	T+	central
1a_29_14	This study	Turkey	T+	central
1a_29_27	This study	Turkey	T+	central
1a_30_2	This study	Turkey	T+	central
1a_30_24	This study	Turkey	T+	central
1a_30_26	This study	Turkey	T+	central
1a_30_4	This study	Turkey	T+	central
1a_31_2	This study	Turkey	T+	central
1a_31_6	This study	Turkey	T+	central
1a_32_10	This study	Turkey	T+	central
1a_32_5	This study	Turkey	T+	central
1c_25_14	This study	Turkey	EDF+	coastal
1c_25_15	This study	Turkey	EDF+	coastal
1c_25_7	This study	Turkey	T+	central
1c_26_3	This study	Turkey	T+	central
1c_26_4	This study	Turkey	T+	central
1c_27_15	This study	Turkey	T+	central
1c_27_8	This study	Turkey	T+	central
1c_28_1	This study	Turkey	T+	central
1c_28_2	This study	Turkey	T+	central
1c_34_1	This study	Turkey	T+	central
1c_34_25	This study	Turkey	T+	central
1c_35_1	This study	Turkey	EDF+	coastal
1c_35_7	This study	Turkey	EDF+	coastal
2_1_7	This study	Turkey	EDF+	coastal
2_14_13	This study	Turkey	EDF+	coastal
2_14_15	This study	Turkey	S+	coastal
2_14_20	This study	Turkey	S+	coastal
2_14_25	This study	Turkey	EDF+	central
2_20_16	This study	Turkey	S+	coastal
2_5_10	This study	Turkey	EDF+	coastal
2_5_21	This study	Turkey	EDF+	coastal
2_8_1	This study	Turkey	EDF+	coastal
2_8_3	This study	Turkey	EDF+	coastal
2_9_9	This study	Turkey	EDF+	coastal
3_38_12	This study	Turkey	EDF+	coastal
3_38_19	This study	Turkey	EDF+	coastal
3_40_4	This study	Turkey	EDF+	coastal
3_41_1	This study	Turkey	EDF+	coastal
3_41_3	This study	Turkey	EDF+	coastal
3_42_11	This study	Turkey	EDF+	coastal
3_42_19	This study	Turkey	EDF+	coastal
3_54_19	This study	Turkey	EDF+	coastal
3_54_3	This study	Turkey	EDF+	coastal
3_55_13	This study	Turkey	EDF+	coastal
3_55_27	This study	Turkey	EDF+	coastal
4_36_22	This study	Turkey	EDF+	coastal
4_45_19	This study	Turkey	EDF+	coastal
4_47_16	This study	Turkey	EDF+	coastal
4_47_25	This study	Turkey	EDF+	coastal
4_49_22	This study	Turkey	EDF+	coastal
4_49_26	This study	Turkey	EDF+	coastal
4_51_22	This study	Turkey	EDF+	coastal
4_52_15	This study	Turkey	EDF+	coastal
4_52_6	This study	Turkey	EDF+	coastal
Bd21	Reference genotype	Iraq	T+	central
Reference:	Gordon, S. P.; Contreras-Moreira, B.; Woods, D. P.; Des Marais, D. L.; Burgess, D.; Shu, S.; Stritt, C.; Roulin, A. C.; Schackwitz, W.; Tyler, L.; Martin, J.; Lipzen, A.; Dochy, N.; Phillips, J.; Barry, K.; Geuten, K.; Budak, H.; Juenger, T. E.; Amasino, R.; Caicedo, A. L.; Goodstein, D.; Davidson, P.; Mur, L. A. J.; Figueroa, M.; Freeling, M.; Catalan, P.; Vogel, J. P., Extensive gene content va…

## Sheet: Table S2
Supplementary Materials
Article Title: Genetic and Methylome Variation in Turkish Brachypodium Distachyon Accessions Differentiate Two Geographically Distinct Subpopulations
Authors: Aleksandra Skalska, Christoph Stritt, Michele Wyler, Hefin W. Williams, Martin Vickers, Jiwan Han, Metin Tuna, Gulsemin Savas Tuna, Karolina Susek, Martin Swain, Rafał K. Wóycicki, Saurabh Chaudhary, Fiona Corke, John H. Doonan, Anne C. Roulin, Robert Hasterok and Luis A. J. Mur
The following Supplementary Materials are available for this article:
Supplementary Tables
Table S2. Conversion rates for whole-genome bisulfite sequencing data in CpG, CHG and CHH context.
Acession	Total number of C's analysed	Total methylated C's			Total C to T conversions			C methylated
		CpG context	CHG context	CHH context	CpG context	CHG context	CHH context	CpG context	CHG context	CHH context
1a_29_12_BS_rep1	737693292	101296051	53431437	19985320	64498394	89273789	409208301	61.1%	37.4%	4.7%
1a_29_12_BS_rep2	932597634	125468042	64362610	18756621	87070109	116860969	520079283	59.0%	35.5%	3.5%
1a_29_14_BS_rep1	947942190	140393211	73522007	40350345	74883704	109245446	509547477	65.2%	40.2%	7.3%
1a_29_14_BS_rep2	994249905	138293414	71497678	37509914	85128773	119933996	541886130	61.9%	37.3%	6.5%
1a_29_27_BS_rep1	851550485	126155019	64572088	33813893	65912623	98722939	462373923	65.7%	39.5%	6.8%
1a_29_27_BS_rep2	840335493	120354113	62931399	34100663	69173151	98877945	454898222	63.5%	38.9%	7.0%
1a_30_2_BS_rep1	810140634	116282336	60475312	28842006	69469676	96689757	438381547	62.6%	38.5%	6.2%
1a_30_2_BS_rep2	867529511	107477673	52719803	20108763	83347630	114634906	489240736	56.3%	31.5%	3.9%
1a_30_14_BS_rep1	829683845	122016561	62709918	33710461	67067432	97597819	446581654	64.5%	39.1%	7.0%
1a_30_14_BS_rep2	892464489	126403214	61764367	18464305	80202279	112117030	493513294	61.2%	35.5%	3.6%
1a_30_24_BS_rep1	1070640480	149557482	77333727	33557203	95110008	130604001	584478059	61.1%	37.2%	5.4%
1a_30_24_BS_rep2	906477832	129904720	68817194	39541735	74766260	105569119	487878804	63.5%	39.5%	7.5%
1a_30_26_BS_rep1	950585927	132866749	67578576	27750577	83801825	116786943	521801257	61.3%	36.7%	5.0%
1a_30_26_BS_rep2	984539672	148713753	80256946	58260641	75790583	109433675	512084074	66.2%	42.3%	10.2%
1a_31_2_BS_rep1	849129688	112491328	60333418	33124444	74097221	102112536	466970741	60.3%	37.1%	6.6%
1a_31_2_BS_rep2	901423113	124022752	64827008	27963366	78121784	108876965	497611238	61.4%	37.3%	5.3%
1a_31_6_BS_rep1	679386035	92537540	46471849	15813961	62481122	85484777	376596786	59.7%	35.2%	4.0%
1a_31_6_BS_rep2	743782329	92072452	44260672	13800689	72912768	99603368	99603368	55.8%	30.8%	3.2%
1a_32_5_BS_rep1	737661405	102864798	54259963	23021415	64763065	88727001	404025163	61.4%	37.9%	5.4%
1a_32_5_BS_rep2	788659184	98871265	50050245	16742310	75595568	102055711	445344085	56.7%	32.9%	3.6%
1a_32_10_BS_rep1	838900559	113107991	61038731	38345673	69783130	99200413	457424621	61.8%	38.1%	7.7%
1a_32_10_BS_rep2	951427304	136898123	72647063	34816814	76933429	110038401	520093474	64.0%	39.8%	6.3%
1c_25_7_BS_rep1	798762818	114461402	63873129	39339672	64916708	89594923	426576984	63.8%	41.6%	8.4%
1c_25_7_BS_rep2	897760924	119053239	66836290	52399825	78014519	105177654	476279397	60.4%	38.9%	9.9%
1c_25_14_BS_rep1	820626150	107879993	55502330	37112539	71847607	101943276	446340405	60.0%	35.3%	7.7%
1c_25_14_BS_rep2	884907868	120174665	59531411	27854697	77365379	111101938	488879778	60.8%	34.9%	5.4%
1c_25_15_BS_rep1	708796850	96107781	47784899	19216205	64759511	89866851	391061603	59.7%	34.7%	4.7%
1c_25_15_BS_rep2	935741682	125090214	61474864	25777045	84693133	120017048	518689378	59.6%	33.9%	4.7%
1c_26_3_BS_rep1	766166400	107161937	57812050	33777089	63524917	89432486	414457921	62.8%	39.3%	7.5%
1c_26_3_BS_rep2	1101712930	144930331	75146472	36315758	98301217	136537189	610481963	59.6%	35.5%	5.6%
1c_26_4_BS_rep1	1090261872	153385239	82329815	46446752	91551387	127855246	588693433	62.6%	39.2%	7.3%
1c_26_4_BS_rep2	1090261872	153385239	82329815	46446752	91551387	127855246	588693433	62.6%	39.2%	7.3%
1c_27_8_BS_rep1	880311445	118610944	63692452	31086710	77651403	105791560	483478376	60.4%	37.6%	6.0%
1c_27_8_BS_rep2	1044566202	150695049	80746853	40321862	83971011	120284667	568546760	64.2%	40.2%	6.6%
1c_27_15_BS_rep1	906983195	122111575	61197432	18500900	78050621	112539777	514582890	61.0%	35.2%	3.5%
1c_27_15_BS_rep2	1047711077	154415716	83473454	44156079	84968259	119126290	561571279	64.5%	41.2%	7.3%
1c_28_1_BS_rep1	711101836	96500532	50298313	23716139	62528584	86727021	391331247	60.7%	36.7%	5.7%
1c_28_1_BS_rep2	751605470	93316947	47410610	16853504	69468007	96710701	427845701	57.3%	32.9%	3.8%
1c_28_2_BS_rep1	839698545	118594545	64484853	39399348	70074161	97183559	449962079	62.9%	39.9%	8.1%
1c_28_2_BS_rep2	780298677	111121055	58630103	24379810	62416936	91459399	432291374	64.0%	39.1%	5.3%
1c_34_1_BS_rep1	954921426	136441866	72721714	29938677	85424345	113258288	517136536	61.5%	39.1%	5.5%
1c_34_1_BS_rep2	1211372687	164549038	87822087	40770103	107985615	146295973	663949871	60.4%	37.5%	5.8%
1c_34_25_BS_rep1	835152664	116048999	64403668	37825657	70239741	96010371	450624228	62.3%	40.1%	7.7%
1c_34_25_BS_rep2	1064819000	144501898	79184880	46887037	89941785	124580651	579722749	61.6%	38.9%	7.5%
1c_35_1_BS_rep1	886575705	116293811	60008337	36926370	79099484	110220503	484027200	59.5%	35.3%	7.1%
1c_35_1_BS_rep2	782036983	110230581	54686697	24638926	67758178	96782260	427940341	61.9%	36.1%	5.4%
1c_35_7_BS_rep1	685674875	90898300	45352100	26074407	61009652	86598194	375742222	59.8%	34.4%	6.5%
1c_35_7_BS_rep2	894243611	131723883	68102229	42373164	75864694	105899411	470280230	63.5%	39.1%	8.3%
2_1_7_BS_rep1	694610614	94312511	48574953	20802001	63815478	86828942	380276729	59.6%	35.9%	5.2%
2_1_7_BS_rep2	930615354	123370325	62451356	30637243	84328121	117126747	512701562	59.4%	34.8%	5.6%
2_5_10_BS_rep1	727847420	94618392	47109785	31685689	66735383	93403514	394294657	58.6%	33.5%	7.4%
2_5_10_BS_rep2	900128436	123140467	60220703	33096688	79974014	114223520	489473044	60.6%	34.5%	6.3%
2_5_21_BS_rep1	927655320	131249202	65657904	37018933	78961004	113867738	500900539	62.4%	36.6%	6.9%
2_5_21_BS_rep2	763268576	104565069	49843507	24609468	67991503	98219266	418039763	60.6%	33.7%	5.6%
2_8_1_BS_rep1	871542114	117733413	60693079	27225085	79344051	108587983	477958503	59.7%	35.9%	5.4%
2_8_1_BS_rep2	786667763	109239184	56167176	28562955	68717700	96346342	427634406	61.4%	36.8%	6.3%
2_8_3_BS_rep1	712063703	93599578	49146166	28658192	63274390	87761442	389623935	59.7%	35.9%	6.9%
2_8_3_BS_rep2	866672273	122387082	64155098	37932618	74053109	103619167	464525199	62.3%	38.2%	7.5%
2_9_9_BS_rep1	629496606	83269431	43118169	21736907	57664273	78648208	345059618	59.1%	35.4%	5.9%
2_9_9_BS_rep2	756846128	91448520	45068394	17055539	75235429	101314644	426723602	54.9%	30.8%	3.8%
2_14_13_BS_rep1	840352289	119064951	62721841	32021622	74781646	101499398	450262831	61.4%	38.2%	6.6%
2_14_13_BS_rep2	744864494	100842486	53636798	21919769	59299713	88007383	421158345	63.0%	37.9%	4.9%
2_14_15_BS_rep1	784765579	107261251	55891217	24361912	71283129	96835913	429132157	60.1%	36.6%	5.4%
2_14_15_BS_rep2	791065815	105251854	55236331	25192511	71218067	97733547	436433505	59.6%	36.1%	5.5%
2_14_20_BS_rep1	974251682	131771513	71236669	43913167	82787754	115681116	528861463	61.4%	38.1%	7.7%
2_14_20_BS_rep2	1203242469	148705683	78223297	36505222	107874018	151461619	680472630	58.0%	34.1%	5.1%
2_14_25_BS_rep1	747056377	98281828	50468137	25045979	65051038	92654456	415554939	60.2%	35.3%	5.7%
2_14_25_BS_rep2	942809045	128746119	66444242	33181895	81903339	115770926	516762524	61.1%	36.5%	6.0%
2_20_16_BS_rep1	1016529338	139435860	73161003	33221267	90227987	123972667	556510554	60.7%	37.1%	5.6%
2_20_16_BS_rep2	840018816	117178948	62600375	32477208	71875986	99695141	456191158	62.0%	38.6%	6.6%
3_38_12_BS_rep1	773655989	101661418	49906787	19704034	76514581	101663597	424205572	57.1%	32.9%	4.4%
3_38_12_BS_rep2	768326521	101311601	48698181	14344955	77765488	102629155	423577141	56.6%	32.2%	3.3%
3_38_19_BS_rep1	632901641	86327922	43087448	18419191	57091232	79982369	347993479	60.2%	35.0%	5.0%
3_38_19_BS_rep2	761494291	104156336	52626025	23902817	66452626	94711022	419645465	61.0%	35.7%	5.4%
3_40_4_BS_rep1	661053913	86936488	42628176	13209716	63276271	86112980	368890282	57.9%	33.1%	3.5%
3_40_4_BS_rep2	795663519	107961011	55584788	27505120	68398747	97604723	438609130	61.2%	36.3%	5.9%
3_41_1_BS_rep1	796611752	103403664	53388268	33917171	71095470	99481067	435326112	59.3%	34.9%	7.2%
3_41_1_BS_rep2	849591856	116571556	59797565	33062351	71321457	103307685	465531242	62.0%	36.7%	6.6%
3_41_3_BS_rep1	960431656	130138100	69373191	49448029	85896711	116054791	509520834	60.2%	37.4%	8.8%
3_41_3_BS_rep2	745682865	101249975	51410668	24073178	64996153	92399691	411553200	60.9%	35.7%	5.5%
3_42_11_BS_rep1	823028229	108687538	52854909	18028093	79066678	107658596	456732415	57.9%	32.9%	3.8%
3_42_11_BS_rep2	764307584	106111771	52592084	23778168	66388148	95277711	420159702	61.5%	35.6%	5.4%
3_42_19_BS_rep1	662950061	88785165	45277838	18865484	61070458	83653897	365297219	59.2%	35.1%	4.9%
3_42_19_BS_rep2	688870085	92088917	46150702	17867606	63553935	87704485	381504440	59.2%	34.5%	4.5%
3_54_3_BS_rep1	681378603	90469836	45971981	27503936	61890895	85949819	369592136	59.4%	34.8%	6.9%
3_54_3_BS_rep2	1021906676	124323039	58957331	23228872	99469818	138726719	577200897	55.6%	29.8%	3.9%
3_54_19_BS_rep1	814796436	102741230	51161114	27811321	76845980	105984149	450252642	57.2%	32.6%	5.8%
3_54_19_BS_rep2	526819236	66171151	29517277	3906560	55707890	74436105	297080253	54.3%	28.4%	1.3%
3_55_13_BS_rep1	1043522872	140551675	70015223	29484457	29484457	134176176	570042189	58.6%	34.3%	4.9%
3_55_13_BS_rep2	804069096	110233244	56827598	31372229	70827145	98771809	436037071	60.9%	36.5%	6.7%
3_55_27_BS_rep1	670735897	88026864	45486816	25886726	60055286	83778571	367501634	59.4%	35.2%	6.6%
3_55_27_BS_rep2	837974203	114898921	59603034	34483126	73445205	102397052	453146865	61.0%	36.8%	7.1%
4_36_22_BS_rep1	627515010	82614982	41245097	16851101	58990231	80719528	347094071	58.3%	33.8%	4.6%
4_36_22_BS_rep2	823500402	108833240	55908082	25187497	76029599	103739642	453802342	58.9%	35.0%	5.3%
4_45_19_BS_rep1	909545574	131318737	71352243	50160402	73491492	103380386	479842314	64.1%	40.8%	9.5%
4_45_19_BS_rep2	912762174	134871052	67019455	14062733	75936274	111156220	509716440	64.0%	37.6%	2.7%
4_47_16_BS_rep1	832709110	117115116	60588300	20297101	76445141	102237710	456025742	60.5%	37.2%	4.3%
4_47_16_BS_rep2	940174911	133366202	71001265	33258509	77880402	110142788	514525745	63.1%	39.2%	6.1%
4_47_25_BS_rep1	830492428	110513677	57449299	39791903	73780307	102550993	446406249	60.0%	35.9%	8.2%
4_47_25_BS_rep2	1310995122	192300739	97369999	48286293	112194706	158158319	702685066	63.2%	38.1%	6.4%
4_49_22_BS_rep1	779210823	98105607	45861504	18460741	75149272	104927929	436705770	56.6%	30.4%	4.1%
4_49_22_BS_rep2	811258676	101670037	47343906	15473090	83969639	111708623	451093381	54.8%	29.8%	3.3%
4_49_26_BS_rep1	1286283410	174923466	91283148	54422395	118414773	158616896	688622732	59.6%	36.5%	7.3%
4_49_26_BS_rep2	842528343	112243381	57064067	29743115	74964710	105369075	463143995	60.0%	35.1%	6.0%
4_51_22_BS_rep1	882518052	115908434	60371083	39248769	78714721	109124941	479150104	59.6%	35.6%	7.6%
4_51_22_BS_rep2	805042925	116813426	59176020	28323902	74610816	99382361	426736400	61.0%	37.3%	6.2%
4_52_6_BS_rep1	767100163	107741580	54290333	23657705	68995858	95250358	417164329	61.0%	36.3%	5.4%
4_52_6_BS_rep2	776047710	105858541	53226240	22804315	73185294	98949086	422024234	59.1%	35.0%	5.1%
4_52_15_BS_rep1	905215492	127078419	66041219	45316394	75566909	108292152	482920399	62.7%	37.9%	8.6%
4_52_15_BS_rep2	822980181	122841248	59480551	12705970	71774120	102390281	453788011	63.1%	36.7%	2.7%
Bd21_BS_rep1	1038739470	164759571	88126893	52515334	78308314	113351035	541678323	67.8%	43.7%	8.8%

## Sheet: Table S3
Supplementary Materials
Article Title: Genetic and Methylome Variation in Turkish Brachypodium Distachyon Accessions Differentiate Two Geographically Distinct Subpopulations
Authors: Aleksandra Skalska, Christoph Stritt, Michele Wyler, Hefin W. Williams, Martin Vickers, Jiwan Han, Metin Tuna, Gulsemin Savas Tuna, Karolina Susek, Martin Swain, Rafał K. Wóycicki, Saurabh Chaudhary, Fiona Corke, John H. Doonan, Anne C. Roulin, Robert Hasterok and Luis A. J. Mur
The following Supplementary Materials are available for this article:
Supplementary Tables
Table S3. Phenotypic data generated at the National Plant Phenomic Centre (UK).
	Height (mm)				Side area (mm2)				Yellow pixels (% of total pixels)
Accession	Control	SD	Drought	SD	Control	SD	Drought	SD	Control	SD	Drought	SD
1a_29	136	3.05656	88.6667	1.22451	1747	263.663	1265.33	517.137	1.38037	2.39782	9.71664	2.39782
1a_30	184	5.39127	132	2.03771	1587.33	465.462	523	166.511	2.61694	2.30543	11.9569	2.30543		KEY:
1a_31	188	5.61141	101	2.12091	1133	226.433	758.333	141.979	1.43148	1.05407	10.3488	1.05407
1a_32	175.333	3.44674	78.3333	3.23975	2109	289.658	1026.67	177.335	2.48322	3.33638	12.2613	3.33638		SD = standard deviation
1c_25	210.667	0.898544	142.667	4.89804	2426.67	164.75	1004	310.532	2.06419	2.7961	9.68151	2.7961		For Accession n = 8 plants
1c_26	165.333	3.7358	73.3333	8.00807	1151.33	407.151	1243	436.572	1.24876	3.26856	12.2497	3.26856
1c_27	146	1.55632	148.333	1.79709	1838.33	184.517	1186	119.52	3.39709	4.12681	12.8512	4.12681
1c_28	197.667	3.54571	125.667	5.07158	1376	289.57	665.667	144.874	2.12538	2.20351	9.94346	2.20351
1c_34	177.667	0.679236	94	3.05656	1539.67	419.031	1653	598.221	2.15356	4.12	10.9838	4.12
1c_35	202.333	3.8273	129	5.61141	1017	172.232	1309	202.196	1.47297	2.58404	12.9184	2.58404
2_1	118.667	2.22702	70.3333	1.69809	1743.33	34.9806	2192	421.415	1.78973	1.99794	22.8159	1.99794
2_5	169	4.66897	117.667	1.89091	1890.33	556.306	1021.33	180.593	1.85711	7.66699	22.2321	7.66699
2_8	123.333	0.339618	114.667	2.37732	1525.33	432.473	1329.67	154.309	2.48098	2.62361	21.9287	2.62361
2_9	169	0.588235	116.667	8.11537	1227.67	252.451	1726.33	498.508	1.02036	4.41809	20.6846	4.41809
2_14	160.667	1.79709	98.3333	1.79709	1641.33	259.367	1010.67	444.42	2.65375	9.3151	16.9135	9.3151
2_20	157.333	4.2554	110	1.01885	1735.67	121.556	2143.33	375.574	3.12656	27.6547	41.3734	27.6547
3_38	149.667	4.00403	92	0.588235	1937.33	64.4388	1426	347.494	1.4221	0.458952	17.4413	0.458952
3_40	198.333	2.06581	98.3333	12.0887	2077.67	595.043	1001	282.49	1.47561	2.68007	26.8006	2.68007
3_41	128.333	2.22702	77	3.11265	2853.67	393.894	1844	340.866	3.24558	2.61899	20.9861	2.61899
3_42	185.667	21.3257	134.667	4.17329	1877.67	124.665	1156.67	419.974	2.81663	5.92178	18.3189	5.92178
3_54	167.333	5.305	96.3333	0.339618	1725	422.551	1580.67	451.833	1.17286	6.41086	18.012	6.41086
3_55	219.333	20.3799	138.667	1.89091	2198	100.036	1908.33	368.44	1.83016	2.75057	20.0082	2.75057
4_36	186.667	2.22702	111.333	3.91666	2562	132.001	1991.67	110.678	0.878366	5.62427	19.8186	5.62427
4_45	190.667	1.48036	121.667	0.679236	2281.33	733.236	1942	451.705	2.39239	2.47541	22.1532	2.47541
4_47	134.333	0.339618	64.6667	7.98644	1941.33	321.028	2022.67	103.276	1.44591	2.24864	21.4159	2.24864
4_49	142.667	2.22702	78	1.01885	2370	446.372	1110	379.082	1.69052	5.32859	15.873	5.32859
4_51	161	4.24183	58.3333	2.37732	2638.33	411.042	867.667	232.168	3.16231	1.45616	18.8079	1.45616
4_52	153.333	1.22451	52.6667	1.89091	2840	1109.83	1446	387.275	1.70149	6.17559	20.7846	6.17559

## Sheet: Table S4
Supplementary Materials
Article Title: Genetic and Methylome Variation in Turkish Brachypodium Distachyon Accessions Differentiate Two Geographically Distinct Subpopulations
Authors: Aleksandra Skalska, Christoph Stritt, Michele Wyler, Hefin W. Williams, Martin Vickers, Jiwan Han, Metin Tuna, Gulsemin Savas Tuna, Karolina Susek, Martin Swain, Rafał K. Wóycicki, Saurabh Chaudhary, Fiona Corke, John H. Doonan, Anne C. Roulin, Robert Hasterok and Luis A. J. Mur
The following Supplementary Materials are available for this article:
Supplementary Tables
Table S4. Whole genome sequencing quality check results.
Acession	Total reads bases (bp)	Total reads	GC(%)	AT(%)	Q20(%)	Q30(%)
1a_29_12_WGS	14633332084	96909484	45.46	54.54	97.83	94.56
1a_29_14_WGS	14460855656	95767256	45.71	54.29	96.49	91.94
1a_29_27_WGS	13408682220	88799220	45.36	54.64	96.27	91.55
1a_30_2_WGS	13456264434	89114334	46.26	53.74	97.82	94.58
1a_30_14_WGS	10781837296	71402896	45.39	54.61	96.42	91.85
1a_30_24_WGS	13388112094	88662994	45.86	54.14	96.4	91.83
1a_30_26_WGS	12659134226	83835326	46.01	53.99	96.06	91.16
1a_31_2_WGS	12842027540	85046540	45.4	54.6	97.16	93.06
1a_31_6_WGS	16021946506	106105606	45.83	54.17	97.64	94.22
1a_32_5_WGS	13683834118	90621418	45.87	54.13	97.94	94.82
1a_32_10_WGS	12743048550	84391050	45.26	54.74	97.24	93.34
1c_25_7_WGS	13055164946	86458046	45.64	54.36	97.29	93.47
1c_25_14_WGS	13297718360	88064360	45.18	54.82	97.27	93.34
1c_25_15_WGS	11595204534	76789434	45.82	54.18	96.99	92.87
1c_26_3_WGS	13057592422	86474122	45.2	54.8	97.38	93.61
1c_26_4_WGS	12874947050	85264550	46.691	53.31	92.045	83.383
1c_27_8_WGS	11252850690	74522190	44.95	55.05	97.27	93.43
1c_27_15_WGS	14361087238	95106538	45.24	54.76	96.45	91.86
1c_28_1_WGS	13152958888	87105688	45.18	54.82	97.74	94.42
1c_28_2_WGS	12125336240	80300240	45.05	54.95	97.19	93.23
1c_34_1_WGS	12346306318	81763618	45.29	54.71	96.04	91.15
1c_34_25_WGS	12877866786	85283886	45.46	54.54	97.17	93.15
1c_35_1_WGS	13224164750	87577250	45.45	54.55	97.16	93.09
1c_35_7_WGS	13819727172	91521372	45.2	54.8	97.26	93.47
2_1_7_WGS	12002828732	79488932	46.36	53.64	96.82	92.53
2_5_10_WGS	12028730970	79660470	45.29	54.71	97.18	93.18
2_5_21_WGS	13441546766	89016866	45.7	54.3	96.45	91.87
2_8_1_WGS	14206169694	94080594	45.63	54.37	96.45	91.85
2_8_3_WGS	11674996860	77317860	44.75	55.25	97.18	93.33
2_9_9_WGS	13923404376	92207976	45.73	54.27	97.99	94.97
2_14_13_WGS	12740007410	84370910	46.4	53.6	96.94	92.75
2_14_15_WGS	13005684360	86130360	45.64	54.36	97.57	94.06
2_14_20_WGS	12793033476	84722076	45.21	54.79	97.09	92.94
2_14_25_WGS	13553612020	89759020	44.94	55.06	96.6	92.22
2_20_16_WGS	10634714674	70428574	46.5	53.5	96.73	92.35
3_38_12_WGS	14365716898	95137198	45.83	54.17	95.95	90.77
3_38_19_WGS	13357449128	88459928	45.59	54.41	97.58	94.09
3_40_4_WGS	11667479778	77268078	46.06	53.94	96.62	92.21
3_41_1_WGS	13569608658	89864958	45.27	54.73	97.14	93.12
3_41_3_WGS	13468149644	89193044	45.39	54.61	97.11	93.02
3_42_11_WGS	11866057764	78583164	45.34	54.66	95.93	90.9
3_42_19_WGS	14748624208	97673008	45.68	54.32	97.81	94.53
3_54_3_WGS	12769208998	84564298	45.31	54.69	97.11	93.23
3_54_19_WGS	13554511678	89764978	44.81	55.19	97.42	93.74
3_55_13_WGS	14758215426	97736526	45.89	54.11	96.29	91.58
3_55_27_WGS	12708549580	84162580	45.45	54.55	97.25	93.35
4_36_22_WGS	14700490240	97354240	45.65	54.35	97.75	94.46
4_45_19_WGS	12990147970	86027470	45.54	54.46	96.41	91.84
4_47_16_WGS	12937892608	85681408	45.42	54.58	95.83	90.74
4_47_25_WGS	13526318166	89578266	45.3	54.7	97.19	93.23
4_49_22_WGS	16757217752	110974952	45.91	54.09	95.63	90.16
4_49_26_WGS	13823998056	91549656	45.42	54.58	95.7	90.42
4_51_22_WGS	12742051044	84384444	45.15	54.85	97.17	93.17
4_52_6_WGS	13291970998	88026298	46.19	53.81	97.63	94.17
4_52_15_WGS	10212611992	67633192	45.47	54.53	96.02	91.11
Bd21_WGS	16930160166	112120266	44.45	55.55	95.66	91.21

## Sheet: Table S5
Supplementary Materials
Article Title: Genetic and Methylome Variation in Turkish Brachypodium Distachyon Accessions Differentiate Two Geographically Distinct Subpopulations
Authors: Aleksandra Skalska, Christoph Stritt, Michele Wyler, Hefin W. Williams, Martin Vickers, Jiwan Han, Metin Tuna, Gulsemin Savas Tuna, Karolina Susek, Martin Swain, Rafał K. Wóycicki, Saurabh Chaudhary, Fiona Corke, John H. Doonan, Anne C. Roulin, Robert Hasterok and Luis A. J. Mur
The following Supplementary Materials are available for this article:
Supplementary Tables
Table S5. Bisulfite sequencing quality check results.
Acession	Total reads bases (bp)	Total reads	GC(%)	AT(%)	Q20(%)	Q30(%)
1a_29_12_BS_rep1	12232008378	81006678	35.66	64.34	96.48	92.57
1a_29_12_BS_rep2	10988706692	72772892	36.34	63.66	96.12	92.27
1a_29_14_BS_rep1	11650159172	77153372	35.95	64.05	96.79	93.27
1a_29_14_BS_rep2	12887543470	85347970	35.44	64.56	96.67	93.11
1a_29_27_BS_rep1	10653375556	70552156	35.46	64.54	96.8	93.27
1a_29_27_BS_rep2	10712181298	70941598	35.49	64.51	96.75	93.36
1a_30_2_BS_rep1	12899329624	85426024	35.19	64.81	96.05	92.27
1a_30_2_BS_rep2	11912429864	78890264	37.08	62.92	96.11	92.16
1a_30_14_BS_rep1	11936113912	79047112	36.55	63.45	96.33	92.49
1a_30_14_BS_rep2	10513887192	69628392	35.97	64.03	96.75	93.19
1a_30_24_BS_rep1	11275192348	74670148	35.54	64.46	96.78	93.27
1a_30_24_BS_rep2	15732169352	104186552	36.39	63.61	96.91	93.86
1a_30_26_BS_rep1	12628816144	83634544	36.76	63.24	96.42	92.66
1a_30_26_BS_rep2	13532898444	89621844	36.19	63.81	96.9	93.77
1a_31_2_BS_rep1	12693975966	84066066	36.11	63.89	96.68	93.43
1a_31_2_BS_rep2	11888505122	78731822	35.19	64.81	97.11	93.89
1a_31_6_BS_rep1	11481092928	76033728	35.47	64.53	96.03	92.32
1a_31_6_BS_rep2	10179637216	67414816	36.27	63.73	96.29	92.41
1a_32_5_BS_rep1	11577500690	76672190	35.15	64.85	96.15	92.46
1a_32_5_BS_rep2	10852300842	71869542	36.74	63.26	96.18	92.31
1a_32_10_BS_rep1	11801976988	78158788	35.53	64.47	96.34	92.44
1a_32_10_BS_rep2	11490010988	76092788	35.24	64.76	97.19	93.97
1c_25_7_BS_rep1	10194558734	67513634	35.45	64.55	96.64	92.89
1c_25_7_BS_rep2	12308838386	81515486	35.86	64.14	95.65	90.84
1c_25_14_BS_rep1	12981764148	85971948	35.12	64.88	96.72	93.22
1c_25_14_BS_rep2	11880249650	78677150	34.66	65.34	97.18	93.84
1c_25_15_BS_rep1	11245733154	74475054	36.25	63.75	96.43	92.76
1c_25_15_BS_rep2	15768061750	104424250	36.66	63.34	95.77	91.86
1c_26_3_BS_rep1	15055219742	99703442	34.51	65.49	97.07	93.96
1c_26_3_BS_rep2	10368956788	68668588	35.15	64.85	96.73	93.06
1c_26_4_BS_rep1	10593489862	70155562	34.28	65.72	96.54	92.72
1c_26_4_BS_rep2	12874947050	85264550	46.691	53.31	92.045	83.383
1c_27_8_BS_rep1	14101792454	93389354	35.94	64.06	96.85	93.63
1c_27_8_BS_rep2	12097396106	80115206	35.02	64.98	96.63	92.91
1c_27_15_BS_rep1	11426445726	75671826	34.28	65.72	96.97	93.6
1c_27_15_BS_rep2	13273482256	87903856	35.79	64.21	96.65	92.98
1c_28_1_BS_rep1	10499473034	69532934	34.61	65.39	96.02	92.03
1c_28_1_BS_rep2	10344513814	68506714	35.54	64.46	96.2	92.36
1c_28_2_BS_rep1	10128850782	67078482	35.29	64.71	96.41	92.62
1c_28_2_BS_rep2	11619104210	76947710	35.49	64.51	96.7	93
1c_34_1_BS_rep1	17629385900	116750900	35.84	64.16	97.04	94.36
1c_34_1_BS_rep2	14577080960	96536960	36.62	63.38	96.87	93.89
1c_34_25_BS_rep1	13685884094	90634994	34.88	65.12	96.76	93.24
1c_34_25_BS_rep2	11472490156	75976756	35.28	64.72	96.71	93.01
1c_35_1_BS_rep1	11632132792	77033992	36.08	63.92	96.38	92.68
1c_35_1_BS_rep2	13165827712	87190912	35.09	64.91	97.05	93.69
1c_35_7_BS_rep1	12587092428	83358228	37.05	62.95	96.5	92.84
1c_35_7_BS_rep2	10665664842	70633542	35.03	64.97	96.68	93.02
2_1_7_BS_rep1	14221817522	94184222	35.14	64.86	96.83	93.32
2_1_7_BS_rep2	10940248074	72451974	36.58	63.42	96.39	92.62
2_5_10_BS_rep1	13123063908	86907708	35.95	64.05	96.67	93.08
2_5_10_BS_rep2	10980132308	72716108	35.13	64.87	97.15	93.92
2_5_21_BS_rep1	14152504596	93725196	36.33	63.67	96.66	93.11
2_5_21_BS_rep2	11413803704	75588104	35.86	64.14	96.76	93.28
2_8_1_BS_rep1	10,977,216,1967	72696796	35.42	64.58	96.51	92.73
2_8_1_BS_rep2	13960108550	92451050	35.97	64.03	96.96	93.92
2_8_3_BS_rep1	11789865580	78078580	35.93	64.07	96.61	92.98
2_8_3_BS_rep2	10697015160	70841160	34.8	65.2	96.63	92.83
2_9_9_BS_rep1	12198605366	80785466	35.12	64.88	96.06	92.14
2_9_9_BS_rep2	10253669194	67905094	36.09	63.91	96.32	92.48
2_14_13_BS_rep1	10492573844	69487244	34.55	65.45	96.51	92.71
2_14_13_BS_rep2	13533910446	89628546	37.25	62.75	96.33	92.65
2_14_15_BS_rep1	12278324306	81313406	36.29	63.71	95.81	91.75
2_14_15_BS_rep2	12754298050	84465550	36.71	63.29	96.22	92.58
2_14_20_BS_rep1	18606097388	123219188	33.91	66.09	97.71	95.26
2_14_20_BS_rep2	13462461172	89155372	34.92	65.08	97.16	93.89
2_14_25_BS_rep1	10810342774	71591674	34.24	65.76	96.96	93.56
2_14_25_BS_rep2	12367692750	81905250	35.44	64.56	96.75	92.95
2_20_16_BS_rep1	11332121462	75047162	35.47	64.53	96.73	93.19
2_20_16_BS_rep2	14376943144	95211544	35.67	64.33	96.48	92.7
3_38_12_BS_rep1	12134803638	80362938	36.79	63.21	96.02	92.09
3_38_12_BS_rep2	11964940718	79238018	36.07	63.93	96.38	92.53
3_38_19_BS_rep1	12069783642	79932342	36.62	63.38	95.75	91.77
3_38_19_BS_rep2	10144359690	67181190	36.3	63.7	96.09	92.13
3_40_4_BS_rep1	11125977772	73681972	35.09	64.91	96.62	92.98
3_40_4_BS_rep2	10522840586	69687686	36.23	63.77	96.42	92.71
3_41_1_BS_rep1	10501602134	69547034	35.33	64.67	96.31	92.5
3_41_1_BS_rep2	11197843202	74157902	34.28	65.72	97.18	93.95
3_41_3_BS_rep1	13725996036	90900636	35.58	64.42	97.04	93.66
3_41_3_BS_rep2	10501602134	69547034	35.33	64.67	96.31	92.5
3_42_11_BS_rep1	11601240608	76829408	35.99	64.01	96.64	93.05
3_42_11_BS_rep2	14217231954	94153854	36.05	63.95	96.91	93.94
3_42_19_BS_rep1	11492705734	76110634	36.68	63.32	95.8	91.8
3_42_19_BS_rep2	10682754116	70746716	36.43	63.57	96.11	92.15
3_54_3_BS_rep1	16971823784	112396184	35.03	64.97	96.86	93.71
3_54_3_BS_rep2	10734336018	71088318	35.23	64.77	96.79	93.26
3_54_19_BS_rep1	12741128434	84378334	38.53	61.47	94.18	89.61
3_54_19_BS_rep2	12809290438	84829738	34.33	65.67	96.78	93.16
3_55_13_BS_rep1	11621901032	76966232	35.67	64.33	96.6	92.98
3_55_13_BS_rep2	16828156948	111444748	36.55	63.45	96.91	93.89
3_55_27_BS_rep1	11980321276	79339876	35.86	64.14	96.7	93.22
3_55_27_BS_rep2	10408589154	68931054	34.99	65.01	96.8	93.23
4_36_22_BS_rep1	13456371040	89115040	36.73	63.27	95.72	91.7
4_36_22_BS_rep2	10407079758	68921058	36.17	63.83	96.4	92.61
4_45_19_BS_rep1	13174310892	87247092	36.29	63.71	96.67	93.05
4_45_19_BS_rep2	16498481970	109261470	38.12	61.88	95.34	91.17
4_47_16_BS_rep1	12960587002	85831702	35.64	64.36	96.32	92.37
4_47_16_BS_rep2	13433020400	88960400	36.62	63.38	96.88	93.82
4_47_25_BS_rep1	21956541862	145407562	37.25	62.75	97.24	94.56
4_47_25_BS_rep2	12278580100	81315100	35.37	64.63	97.13	93.83
4_49_22_BS_rep1	13183059832	87305032	36.34	63.66	96.2	92.35
4_49_22_BS_rep2	11728343348	77671148	35.48	64.52	96.31	92.28
4_49_26_BS_rep1	11961940650	79218150	34.97	65.03	96.7	93.13
4_49_26_BS_rep2	21077213294	139584194	36.24	63.76	97.14	94.55
4_51_22_BS_rep1	11904267710	78836210	37.12	62.88	96.59	92.97
4_51_22_BS_rep2	12584705118	83342418	34.84	65.16	97.1	93.74
4_52_6_BS_rep1	13093273722	86710422	37.45	62.55	95.51	91.37
4_52_6_BS_rep2	12342211500	81736500	36.85	63.15	96.26	92.53
4_52_15_BS_rep1	12453384344	82472744	35.7	64.3	96.69	93.11
4_52_15_BS_rep2	13329369168	88273968	38.1	61.9	95.9	91.59
Bd21_BS_rep1	11756234558	77855858	36.5	63.5	96.72	93.32
